# Supplementary material for: Load transfer mechanism and critical length of anchorage zone for anchor bolt
Source: PLoS One. 2020 Jan 17;15(1):e0227539. doi: 10.1371/journal.pone.0227539 (PMC6968847; doi:10.1371/journal.pone.0227539)
Supplement: S1 File — (XLSX) [file pone.0227539.s001.xlsx]

## Sheet: Fig.3
Fig 3. Distributions of axial force and shear stress in the anchorage zone.
	τ	P
0	1	1
0.06667	0.81975	0.81773
0.13333	0.67236	0.66828
0.2	0.55198	0.54565
0.26667	0.45374	0.44492
0.33333	0.37369	0.36204
0.4	0.30867	0.29369
0.46667	0.25602	0.23713
0.53333	0.21365	0.19009
0.6	0.17985	0.15068
0.66667	0.15329	0.11731
0.73333	0.13285	0.08865
0.8	0.11776	0.06355
0.86667	0.10739	0.041
0.93333	0.10133	0.0201
1	0.09933	0

## Sheet: Fig.6
Fig 6. Relationship between pull-out force and displacement of bolt with different anchorage length
Lb=0.5m		Lb=1m		Lb=1.5m
Displacement	Pull-out force	Displacement	Pull-out force	Displacement	Pull-out force
0	0	0	0	0	0
0.014	0.0126	1	1	0.2	0.22
0.028	0.0252	2	6	0.6	0.66
0.042	0.0378	3	10	1	1.1
0.056	0.0504	4	15	1.2	1.54
0.07	0.063	5	20	1.4	1.98
0.084	0.0756	6	27	1.6	2.42
0.098	1.26	7	30	1.8	2.86
0.112	1.512	8	36	2	3.3
0.126	1.89	9	42	2.2	7.7
0.14	2.268	10	47	2.4	12.1
0.28	2.646	11	50	2.6	16.5
0.42	3.024	12	55	2.8	20.9
0.56	3.402	13	62	3	25.3
0.7	3.78	14	66	3.2	27.5
0.84	4.158	15	70	3.4	29.7
0.98	5.04	17	70.8	3.6	31.9
1.12	5.544	19	70.4	4.2	36.3
1.26	6.048	21	70.1	4.8	40.7
1.4	6.552	23	69.6	5.4	45.1
1.68	7.056	25	69	6	49.5
1.96	7.56	27	70.5	6.6	53.9
2.24	8.064	29	71	7.2	58.3
2.52	8.568	31	71.9	7.8	62.7
2.8	9.072	33	71.7	8.4	67.1
3.08	9.576	35	70.3	9	71.5
3.36	10.08	38	69.5	9.6	75.9
3.64	10.584	41	69.4	10	77
4.2	11.088	44	70	10.3	78.1
4.62	11.592	47	70.6	10.6	79.2
5.04	13.86	50	71.4	10.9	80.3
5.46	14.49	53	71.9	11.2	81.4
5.88	15.12	56	71.5	11.5	81.95
6.3	15.372	59	70	12	82.39
6.72	16.128	62	70.2	12.5	82.5
7.14	17.01	65	71	13	82.06
7.56	17.892	70	71.9	13.5	81.84
7.98	18.774	75	72	14	81.62
8.4	19.278	80	72.8	14.5	81.84
8.82	23.94	85	73.6	15	82.5
9.24	27.72	90	74.4	15.5	82.72
9.66	31.5	95	75.2	16	82.94
10.08	35.28	100	76	17	82.5
10.5	36.54	105	76.8	18	81.62
10.92	37.8	110	77.6	19	81.4
11.34	38.052	115	78.2	20	81.73
11.76	42.84	120	78.8	21	82.17
12.18	45.36	125	79.4	22	82.5
12.6	47.88	130	80	23	82.94
13.02	49.896	135	80.6	24	83.16
13.44	50.148	140	81.2	25	83.49
14	50.4	145	81.8	26	82.72
14.7	51.66	150	82.4	28	82.28
15.4	52.92	155	83	30	81.84
16.1	53.55	160	83.5	32	81.4
16.8	55.062	165	84	34	81.51
17.5	55.818	170	84.5	36	82.28
18.2	57.96	175	85	38	82.5
18.9	59.598	180	85.5	40	82.72
19.6	60.858	185	86	42	83.38
20.3	61.74	190	86.5	44	83.49
21	62.496	195	87	46	83.6
21.7	63	200	87.5	49	83.93
22.4	64.26	205	87.9	52	84.26
23.1	65.898	210	88.3	55	84.59
23.8	66.402	215	88.7	58	84.92
25.2	67.662	220	89.1	61	85.25
26.6	69.3	225	89.5	64	85.58
28	70.938	230	89.8	67	85.91
29.4	71.82	235	90.4	70	86.24
30.8	72.45	240	90.8	73	86.13
32.2	73.08	245	91.3	76	86.46
33.6	73.584	250	91.6	79	86.79
34.3	74.34	255	91.8	82	87.12
35	75.6	260	92	85	87.45
36.4	76.104	265	92.6	88	88
37.1	76.608	270	93	91	88.33
37.8	74.844	275	94	94	88.22
39.2	74.592	280	94.6	97	88.66
40.6	75.096	285	94.8	100	88.88
42	75.6	290	95.6	105	89.1
43.4	76.23	295	95.9	110	89.32
44.8	76.608	300	96.4	115	89.54
46.2	76.86	305	96.8	120	89.76
47.6	77.112	310	96.7	125	90.09
49	76.482	315	97.2	130	90.42
50.4	76.23	320	97.9	135	90.75
51.8	75.978	325	97.8	140	91.08
53.2	75.726	330	97.9	148	91.74
54.6	75.474	335	98.5	156	92.29
56	75.222	340	98.5	164	92.84
57.4	76.23	345	99.3	172	93.39
58.8	76.104	350	99.1	180	93.94
60.2	76.734	355	99.2	188	94.49
61.6	75.726	360	99.5	196	95.04
63	75.726	365	99.9	204	95.59
64.4	76.104	370	99.9	212	96.14
65.8	76.482	375	100.3	220	96.58
67.2	75.852	380	100.5	228	97.02
68.6	76.23	385	100.9	236	97.46
70	76.482	388	100.8	244	97.79
71.4	76.734	390	101	252	98.12
72.8	77.49	393	101.2	260	98.45
74.2	77.364	397	101	268	98.78
75.6	77.742	400	101.3	276	99.11
77	77.994	405	101.5	284	99.44
78.4	78.498	410	102	294	99.33
79.8	78.876	415	102.1	304	99.66
81.2	79.254	420	102	314	99.77
82.6	79.506	425	102.1	324	99.88
84	79.884	430	102.1	334	99.99
85.4	80.136	435	102	344	100.1
86.8	80.514	440	102.2	354	100.21
91	80.892	445	102.1	364	100.76
95.2	81.9	450	102.3	374	100.54
99.4	83.16	452	102	384	100.87
103.6	84.42	454	102.4	394	101.2
107.8	85.428	456	102.5	404	101.53
112	86.184	457	102.4	414	101.86
116.2	86.94	457	99	424	101.2
120.4	87.57	458	87	434	101.42
124.6	88.452	457.5	64	444	101.97
128.8	89.46	458	23	445	99
133	90.342	457	12	446	97.9
137.2	91.098		72.3	447	85.8
141.4	91.854		72.9	447	74.8
147	92.736		73.6	448	69.3
152.6	93.618		74.3	449	57.2
158.2	94.5		75		82.5
163.8	95.382		75.7		83.27
169.4	95.634		75.9		83.49
175	96.264		76.4		84.04
180.6	97.02		77		84.7
186.2	97.524		77.4		85.14
191.8	98.154		77.9		85.69
197.4	98.658		78.3		86.13
203	99.414		78.9		86.79
208.6	99.918		79.3		87.23
214.2	100.17		79.5		87.45
219.8	100.674		79.9		87.89
225.4	101.052		80.2		88.22
231	101.43		80.5		88.55
236.6	101.808		80.8		88.88
242.2	102.186		81.1		89.21
247.8	102.564		81.4		89.54
253.4	102.942		81.7		89.87
259	102.816		81.6		89.76
264.6	103.194		81.9		90.09
270.2	103.698		82.3		90.53
275.8	103.95		82.5		90.75
281.4	104.202		82.7		90.97
287	104.328		82.8		91.08
294	104.454		82.9		91.19
301	104.328		82.8		91.08
308	104.58		83		91.3
315	104.706		83.1		91.41
322	104.832		83.2		91.52
329	104.958		83.3		91.63
336	105.084		83.4		91.74
343	105.21		83.5		91.85
350	105.336		83.6		91.96
357	105.462		83.7		92.07
364	105.588		83.8		92.18
371	105.412		83.66		92.026
378	105.323		83.59		91.949
385	105.361		83.62		91.982
392	105.462		83.7		92.07
399	105.336		83.6		91.96
406	104.832		83.2		91.52
413	104.958		83.3		91.63
420	105.084		83.4		91.74
427	105.21		83.5		91.85
434	105.336		83.6		91.96
441	105.462		83.7		92.07
448	105.588		83.8		92.18
455	105.714		83.9		92.29
456.4	104.328		82.8		91.08
457.8	99.54		79		86.9
459.2	93.24		74		81.4
460.6	86.94		69		75.9
462	79.38		63		69.3
463.4	73.08		58		63.8
464.8	61.74		49		53.9
466.2	55.44		44		48.4
467.6	49.14		39		42.9
469	45.36		36		39.6
469	41.58		33		36.3
469	36.54		29		31.9
467.6	31.5		25		27.5

## Sheet: Fig.8
Fig 8. Shear stress distribution of anchorage body under a same pull-out force and different anchorage lengths.
a				b				c				d
	Test	Theoretical			Test	Theoretical			Test	Theoretical			Lb=0.5m	Lb=1m	Lb=1.5m
0	1.85	1.9695		0	0.85	0.8627		0	0.65455	0.6383		0	1.85	0.85	0.65455
0.1	1.58	1.64651		0.1	0.65	0.68622		0.1	0.56545	0.49761		0.1	1.58	0.65	0.56545
0.2	1.47	1.34478		0.2	0.5	0.54988		0.2	0.49455	0.38897		0.2	1.47	0.5	0.49455
0.3	1.22	1.10982		0.3	0.41	0.44483		0.3	0.4	0.30501		0.3	1.22	0.41	0.4
0.4	1.14	0.92801		0.4	0.33	0.36432		0.4	0.32727	0.24009		0.4	1.14	0.33	0.32727
0.5	1.1	0.7891		0.5	0.25	0.30324		0.5	0.25	0.18986		0.5	1.1	0.25	0.25
				0.6	0.21	0.25772		0.6	0.18182	0.15102		0.6		0.21	0.18182
				0.7	0.17	0.22494		0.7	0.15	0.12102		0.7		0.17	0.15
				0.8	0.14	0.20287		0.8	0.13727	0.0979		0.8		0.14	0.13727
				0.9	0.12	0.19014		0.9	0.11	0.08018		0.9		0.12	0.11
				1	0.11	0.18598		1	0.1	0.06674		1		0.11	0.1
								1.1	0.09091	0.05672		1.1			0.09091
								1.2	0.07	0.04951		1.2			0.07
								1.3	0.04	0.04465		1.3			0.04
								1.4	0.03636	0.04185		1.4			0.03636
								1.5	0.02818	0.04093		1.5			0.02818

## Sheet: Fig.10
Fig 10. Distributions of axial stress in the anchorage zone at different anchorage lengths and a given pull-out force.
a						b					c
	Theoretical	test	numerical simulation			Theoretical	test	numerical simulation			Theoretical	test	numerical simulation			Lb=0.5m	Lb=1m	Lb=1.5m
0	50	50	50		0	50	50	50		0	50	50	50		0	50	50	50
0.1	37.4214	31.4465	34.5912		0.1	40.8805	42.7673	36.1635		0.1	38.9937	37.7358	36.1635		0.1	31.4465	42.7673	37.7358
0.2	25.1572	20.4402	23.5849		0.2	33.0189	37.7358	28.9308		0.2	31.761	35.2201	28.3019		0.2	20.4402	37.7358	35.2201
0.3	15.7233	11.9497	16.9811		0.3	26.4151	29.8742	23.5849		0.3	25.1572	27.9874	23.5849		0.3	11.9497	29.8742	27.9874
0.4	7.2327	4.28302	8.80503		0.4	21.3836	21.3836	20.4402		0.4	19.8113	17.2722	20.4402		0.4	4.28302	21.3836	17.2722
0.5	0	0	0		0.5	16.6667	15.0943	17.2956		0.5	15.7233	11.9497	18.239		0.5	0	15.0943	11.9497
					0.6	12.5786	8.49057	12.5786		0.6	12.2642	8.15207	15.0943		0.6		8.49057	8.15207
					0.7	7.86164	6.28931	9.43396		0.7	9.1195	6.28931	11.9497		0.7		6.28931	6.28931
					0.8	4.71698	4.71698	6.28931		0.8	6.28931	4.08805	9.43396		0.8		4.71698	4.08805
					0.9	2.20126	2.83019	3.14465		0.9	4.40252	3.77358	6.91824		0.9		2.83019	3.77358
					1	0	0	0		1	3.14465	2.83019	5.03145		1		0	2.83019
										1.1	2.20126	2.5037	3.14465		1.1			2.5037
										1.2	1.57233	1.88679	1.88679		1.2			1.88679
										1.3	0.9434	1.57233	0.9434		1.3			1.57233
										1.4	0.62893	1.00629	0.31447		1.4			1.00629
										1.5	0	0	0		1.5			0

## Sheet: Fig.11
Fig 11. The distribution of axial force in the anchorage zone under different pull-out forces and the same anchorage length based on laboratory test.
	pull-out force
0	25	50	75
0.1	19.9367	36.1635	67.21
0.2	14.2405	28.9308	51.31
0.3	10.443	23.5849	42.87
0.4	8.22785	20.4402	35.03
0.5	6.96203	17.2956	22.95
0.6	5.6962	12.5786	13.35
0.7	4.43038	9.43396	7.98
0.8	3.48101	6.28931	4.22
0.9	1.58228	3.14465	2.15
1	0	0	0

## Sheet: Fig.12
Fig 12. Distributions of shear stress in the anchorage zone under different pull-out forces at the same anchorage length based
a						b
0	0.885	1.85	2.75	3.75		0	0.425	0.85	1.275	1.7
0.1	0.77	1.58	2.24	3		0.1	0.325	0.65	0.95	1.25
0.2	0.72	1.47	2.04	2.7		0.2	0.245	0.5	0.7	0.93
0.3	0.66	1.22	1.75	2.3		0.3	0.205	0.41	0.525	0.7
0.4	0.618	1.14	1.62	2.12		0.4	0.17	0.33	0.405	0.5
0.5	0.6	1.1	1.6	2.1		0.5	0.14	0.25	0.3	0.38
						0.6	0.125	0.21	0.235	0.3
						0.7	0.115	0.17	0.19	0.23
						0.8	0.11	0.14	0.16	0.18
						0.9	0.1	0.12	0.135	0.15
						1	0.1	0.11	0.12	0.13

## Sheet: Fig.13
Fig 13. Relationships between peak, and incremental, axial force in the anchorage zone with anchorage length.
βLb	Pmax	Pmax increment
0	0
0.01	0.01	0.01
0.02	0.02	0.01
0.03	0.02999	0.00999
0.04	0.03998	0.00999
0.05	0.04996	0.00998
0.06	0.05993	0.00997
0.07	0.06989	0.00996
0.08	0.07983	0.00994
0.09	0.08976	0.00993
0.1	0.09967	0.00991
0.11	0.10956	0.00989
0.12	0.11943	0.00987
0.13	0.12927	0.00985
0.14	0.13909	0.00982
0.15	0.14889	0.00979
0.16	0.15865	0.00976
0.17	0.16838	0.00973
0.18	0.17808	0.0097
0.19	0.18775	0.00967
0.2	0.19738	0.00963
0.21	0.20697	0.00959
0.22	0.21652	0.00955
0.23	0.22603	0.00951
0.24	0.2355	0.00947
0.25	0.24492	0.00942
0.26	0.2543	0.00938
0.27	0.26362	0.00933
0.28	0.27291	0.00928
0.29	0.28213	0.00923
0.3	0.29131	0.00918
0.31	0.30044	0.00912
0.32	0.30951	0.00907
0.33	0.31852	0.00901
0.34	0.32748	0.00896
0.35	0.33638	0.0089
0.36	0.34521	0.00884
0.37	0.35399	0.00878
0.38	0.36271	0.00872
0.39	0.37136	0.00865
0.4	0.37995	0.00859
0.41	0.38847	0.00852
0.42	0.39693	0.00846
0.43	0.40532	0.00839
0.44	0.41364	0.00832
0.45	0.4219	0.00825
0.46	0.43008	0.00819
0.47	0.4382	0.00812
0.48	0.44624	0.00804
0.49	0.45422	0.00797
0.5	0.46212	0.0079
0.51	0.46995	0.00783
0.52	0.4777	0.00775
0.53	0.48538	0.00768
0.54	0.49299	0.00761
0.55	0.50052	0.00753
0.56	0.50798	0.00746
0.57	0.51536	0.00738
0.58	0.52267	0.00731
0.59	0.5299	0.00723
0.6	0.53705	0.00715
0.61	0.54413	0.00708
0.62	0.55113	0.007
0.63	0.55805	0.00692
0.64	0.5649	0.00685
0.65	0.57167	0.00677
0.66	0.57836	0.00669
0.67	0.58498	0.00662
0.68	0.59152	0.00654
0.69	0.59798	0.00646
0.7	0.60437	0.00639
0.71	0.61068	0.00631
0.72	0.61691	0.00623
0.73	0.62307	0.00616
0.74	0.62915	0.00608
0.75	0.63515	0.006
0.76	0.64108	0.00593
0.77	0.64693	0.00585
0.78	0.65271	0.00578
0.79	0.65841	0.0057
0.8	0.66404	0.00563
0.81	0.66959	0.00555
0.82	0.67507	0.00548
0.83	0.68048	0.00541
0.84	0.68581	0.00533
0.85	0.69107	0.00526
0.86	0.69626	0.00519
0.87	0.70137	0.00512
0.88	0.70642	0.00505
0.89	0.71139	0.00497
0.9	0.7163	0.0049
0.91	0.72113	0.00483
0.92	0.7259	0.00477
0.93	0.73059	0.0047
0.94	0.73522	0.00463
0.95	0.73978	0.00456
0.96	0.74428	0.00449
0.97	0.7487	0.00443
0.98	0.75307	0.00436
0.99	0.75736	0.0043
1	0.76159	0.00423
1.01	0.76576	0.00417
1.02	0.76987	0.0041
1.03	0.77391	0.00404
1.04	0.77789	0.00398
1.05	0.78181	0.00392
1.06	0.78566	0.00386
1.07	0.78946	0.0038
1.08	0.7932	0.00374
1.09	0.79688	0.00368
1.1	0.8005	0.00362
1.11	0.80406	0.00356
1.12	0.80757	0.00351
1.13	0.81102	0.00345
1.14	0.81441	0.00339
1.15	0.81775	0.00334
1.16	0.82104	0.00329
1.17	0.82427	0.00323
1.18	0.82745	0.00318
1.19	0.83058	0.00313
1.2	0.83365	0.00308
1.21	0.83668	0.00302
1.22	0.83965	0.00297
1.23	0.84258	0.00293
1.24	0.84546	0.00288
1.25	0.84828	0.00283
1.26	0.85106	0.00278
1.27	0.8538	0.00273
1.28	0.85648	0.00269
1.29	0.85913	0.00264
1.3	0.86172	0.0026
1.31	0.86428	0.00255
1.32	0.86678	0.00251
1.33	0.86925	0.00247
1.34	0.87167	0.00242
1.35	0.87405	0.00238
1.36	0.87639	0.00234
1.37	0.87869	0.0023
1.38	0.88095	0.00226
1.39	0.88317	0.00222
1.4	0.88535	0.00218
1.41	0.88749	0.00214
1.42	0.8896	0.0021
1.43	0.89167	0.00207
1.44	0.8937	0.00203
1.45	0.89569	0.002
1.46	0.89765	0.00196
1.47	0.89958	0.00192
1.48	0.90147	0.00189
1.49	0.90332	0.00186
1.5	0.90515	0.00182
1.51	0.90694	0.00179
1.52	0.9087	0.00176
1.53	0.91042	0.00173
1.54	0.91212	0.0017
1.55	0.91379	0.00167
1.56	0.91542	0.00163
1.57	0.91703	0.00161
1.58	0.9186	0.00158
1.59	0.92015	0.00155
1.6	0.92167	0.00152
1.61	0.92316	0.00149
1.62	0.92462	0.00146
1.63	0.92606	0.00144
1.64	0.92747	0.00141
1.65	0.92886	0.00139
1.66	0.93022	0.00136
1.67	0.93155	0.00133
1.68	0.93286	0.00131
1.69	0.93415	0.00129
1.7	0.93541	0.00126
1.71	0.93665	0.00124
1.72	0.93786	0.00122
1.73	0.93906	0.00119
1.74	0.94023	0.00117
1.75	0.94138	0.00115
1.76	0.9425	0.00113
1.77	0.94361	0.00111
1.78	0.9447	0.00109
1.79	0.94576	0.00107
1.8	0.94681	0.00105
1.81	0.94783	0.00103
1.82	0.94884	0.00101
1.83	0.94983	0.000987652
1.84	0.9508	0.000969068
1.85	0.95175	0.000950814
1.86	0.95268	0.000932887
1.87	0.95359	0.00091528
1.88	0.95449	0.000897989
1.89	0.95537	0.00088101
1.9	0.95624	0.000864336
1.91	0.95709	0.000847962
1.92	0.95792	0.000831885
1.93	0.95873	0.0008161
1.94	0.95953	0.0008006
1.95	0.96032	0.000785383
1.96	0.96109	0.000770442
1.97	0.96185	0.000755775
1.98	0.96259	0.000741375
1.99	0.96331	0.000727239
2	0.96403	0.000713361
2.01	0.96473	0.000699739
2.02	0.96541	0.000686368
2.03	0.96609	0.000673242
2.04	0.96675	0.000660359
2.05	0.9674	0.000647713
2.06	0.96803	0.000635302
2.07	0.96865	0.000623121
2.08	0.96926	0.000611165
2.09	0.96986	0.000599432
2.1	0.97045	0.000587916
2.11	0.97103	0.000576615
2.12	0.97159	0.000565525
2.13	0.97215	0.000554642
2.14	0.97269	0.000543962
2.15	0.97323	0.000533483
2.16	0.97375	0.000523199
2.17	0.97426	0.000513108
2.18	0.97477	0.000503207
2.19	0.97526	0.000493492
2.2	0.97574	0.00048396
2.21	0.97622	0.000474607
2.22	0.97668	0.00046543
2.23	0.97714	0.000456427
2.24	0.97759	0.000447594
2.25	0.97803	0.000438927
2.26	0.97846	0.000430425
2.27	0.97888	0.000422084
2.28	0.97929	0.000413901
2.29	0.9797	0.000405873
2.3	0.9801	0.000397998
2.31	0.98049	0.000390272
2.32	0.98087	0.000382694
2.33	0.98124	0.00037526
2.34	0.98161	0.000367967
2.35	0.98197	0.000360813
2.36	0.98233	0.000353796
2.37	0.98267	0.000346913
2.38	0.98301	0.000340162
2.39	0.98335	0.00033354
2.4	0.98367	0.000327044
2.41	0.984	0.000320673
2.42	0.98431	0.000314424
2.43	0.98462	0.000308294
2.44	0.98492	0.000302283
2.45	0.98522	0.000296386
2.46	0.98551	0.000290603
2.47	0.98579	0.000284932
2.48	0.98607	0.000279369
2.49	0.98635	0.000273914
2.5	0.98661	0.000268563
2.51	0.98688	0.000263316
2.52	0.98714	0.000258169
2.53	0.98739	0.000253122
2.54	0.98764	0.000248173
2.55	0.98788	0.000243319
2.56	0.98812	0.000238559
2.57	0.98835	0.00023389
2.58	0.98858	0.000229312
2.59	0.98881	0.000224823
2.6	0.98903	0.000220421
2.61	0.98924	0.000216103
2.62	0.98946	0.00021187
2.63	0.98966	0.000207718
2.64	0.98987	0.000203647
2.65	0.99007	0.000199655
2.66	0.99026	0.000195741
2.67	0.99045	0.000191902
2.68	0.99064	0.000188138
2.69	0.99083	0.000184447
2.7	0.99101	0.000180828
2.71	0.99118	0.00017728
2.72	0.99136	0.0001738
2.73	0.99153	0.000170388
2.74	0.9917	0.000167042
2.75	0.99186	0.000163762
2.76	0.99202	0.000160545
2.77	0.99218	0.000157391
2.78	0.99233	0.000154299
2.79	0.99248	0.000151267
2.8	0.99263	0.000148294
2.81	0.99278	0.000145379
2.82	0.99292	0.000142521
2.83	0.99306	0.000139718
2.84	0.9932	0.000136971
2.85	0.99333	0.000134277
2.86	0.99346	0.000131635
2.87	0.99359	0.000129046
2.88	0.99372	0.000126507
2.89	0.99384	0.000124017
2.9	0.99396	0.000121577
2.91	0.99408	0.000119184
2.92	0.9942	0.000116837
2.93	0.99431	0.000114537
2.94	0.99443	0.000112282
2.95	0.99454	0.000110071
2.96	0.99464	0.000107903
2.97	0.99475	0.000105778
2.98	0.99485	0.000103694
2.99	0.99496	0.000101651
3	0.99505	9.96486e-05
3.01	0.99515	9.76851e-05
3.02	0.99525	9.57601e-05
3.03	0.99534	9.38728e-05
3.04	0.99543	9.20226e-05
3.05	0.99552	9.02087e-05
3.06	0.99561	8.84303e-05
3.07	0.9957	8.66869e-05
3.08	0.99578	8.49777e-05
3.09	0.99587	8.3302e-05
3.1	0.99595	8.16593e-05
3.11	0.99603	8.00488e-05
3.12	0.99611	7.847e-05
3.13	0.99618	7.69222e-05
3.14	0.99626	7.54048e-05
3.15	0.99633	7.39172e-05
3.16	0.99641	7.24588e-05
3.17	0.99648	7.10291e-05
3.18	0.99655	6.96276e-05
3.19	0.99662	6.82536e-05
3.2	0.99668	6.69066e-05
3.21	0.99675	6.55861e-05
3.22	0.99681	6.42916e-05
3.23	0.99688	6.30226e-05
3.24	0.99694	6.17785e-05
3.25	0.997	6.05589e-05
3.26	0.99706	5.93633e-05
3.27	0.99712	5.81913e-05
3.28	0.99717	5.70423e-05
3.29	0.99723	5.59159e-05
3.3	0.99728	5.48118e-05
3.31	0.99734	5.37294e-05
3.32	0.99739	5.26682e-05
3.33	0.99744	5.1628e-05
3.34	0.99749	5.06083e-05
3.35	0.99754	4.96087e-05
3.36	0.99759	4.86288e-05
3.37	0.99764	4.76682e-05
3.38	0.99768	4.67265e-05
3.39	0.99773	4.58033e-05
3.4	0.99777	4.48984e-05
3.41	0.99782	4.40113e-05
3.42	0.99786	4.31417e-05
3.43	0.9979	4.22893e-05
3.44	0.99795	4.14536e-05
3.45	0.99799	4.06345e-05
3.46	0.99803	3.98314e-05
3.47	0.99807	3.90443e-05
3.48	0.9981	3.82726e-05
3.49	0.99814	3.75162e-05
3.5	0.99818	3.67747e-05

## Sheet: Fig.14
Fig 14. Relationships between peak, and incremental, axial forces in the anchorage zone with anchorage length.
Pmax	βLb increment	k
0.91	0.05	0.0346
0.92	0.06	38.7097
0.93	0.07	51.4706
0.94	0.08	68.3761
0.95	0.1	103.199
0.96	0.11	140.127
0.97	0.15	255.973
0.98	0.2	502.513
0.99	0.35	1750
0.995	0.35	3514.06
